# Supplementary material for: Expression profiling of the retina of pde6c, a zebrafish model of retinal degeneration
Source: Sci Data. 2017 Dec 12;4:170182. doi: 10.1038/sdata.2017.182 (PMC5726315; doi:10.1038/sdata.2017.182)
Supplement: Supplementary file 1 [file sdata2017182-isa1.zip]

Archive with 3 entries (3 files):
- i_Investigation.txt
- s_study_Leung.txt
- a_assay_Leung.txt
