# Supplementary material for: Expression profiling of the retina of pde6c, a zebrafish model of retinal degeneration
Source: Sci Data. 2017 Dec 12;4:170182. doi: 10.1038/sdata.2017.182 (PMC5726315; doi:10.1038/sdata.2017.182)
Supplement: Supplementary file 1 [file sdata2017182-isa1.zip › i_Investigation.txt]

# Investigation File generated for Scientific Data with Investigation File Authoring Tool version 0.1.0 on 06/11/2017 - This metadata file is CC0
ONTOLOGY SOURCE REFERENCE
Term Source Name	NCBITAXON	UBERON	EFO	SO	OBI	ERO	BAO
Term Source File	http://data.bioontology.org/ontologies/NCBITAXON	http://data.bioontology.org/ontologies/UBERON	http://data.bioontology.org/ontologies/EFO	http://data.bioontology.org/ontologies/SO	http://data.bioontology.org/ontologies/OBI	http://data.bioontology.org/ontologies/ERO	http://data.bioontology.org/ontologies/BAO
Term Source Version	2016AB	releases/2014-06-15	2.89	unknown	2014-08-18	2013-08-02	2.0
Term Source Description	National Center for Biotechnology Information (NCBI) Organismal Classification	Uber Anatomy Ontology	Experimental Factor Ontology	Sequence Types and Features Ontology	Ontology for Biomedical Investigations	Eagle-I Research Resource Ontology	BioAssay Ontology
INVESTIGATION
Investigation Identifier
Investigation Title
Investigation Description
Investigation Submission Date
Investigation Public Release Date
INVESTIGATION PUBLICATIONS
Investigation PubMed ID
Investigation Publication DOI
Investigation Publication Author List
Investigation Publication Title
Investigation Publication Status
Investigation Publication Status Term Accession Number
Investigation Publication Status Term Source REF
INVESTIGATION CONTACTS
Investigation Person Last Name
Investigation Person Mid Initials
Investigation Person First Name
Investigation Person Address
Investigation Person Phone
Investigation Person Fax
Investigation Person Email
Investigation Person Affiliation
Investigation Person Roles
Investigation Person Roles Term Accession Number
Investigation Person Roles Term Source REF
STUDY
Study Identifier	10.1038/sdata.2017.182
Study Title	Expression profiling of the retina of pde6c, a zebrafish model of retinal degeneration
Study Submission Date	10/08/2017
Study Public Release Date	12/12/2017
Study Description	http://www.nature.com/articles/sdata2017182#abstract
Study File Name	s_study_Leung.txt
Comment[Subject Keywords]	///;//;////;///
Comment[Manuscript Licence]	CC BY-4.0
Comment[Experimental Metadata Licence]	CC0
Comment[Supplementary Information File Name]	
Comment[Supplementary Information File Type]	x-zip-compressed
Comment[Supplementary Information File URL]	http://www.nature.com/articles/sdata2017182#supplementary-information
Comment[Data Repository]	NCBI Sequence Read Archive;Gene Expression Omnibus
Comment[Data Record Accession]	SRP112616;GSE101544
Comment[Data Record URI]	https://www.ncbi.nlm.nih.gov/sra/?term=SRP112616;https://www.ncbi.nlm.nih.gov/geo/query/acc.cgi?acc=GSE101544
STUDY DESIGN DESCRIPTORS
Study Design Type	genotype design
Study Design Type Term Accession Number	http://www.ebi.ac.uk/efo/EFO_0001748
Study Design Type Term Source REF	EFO
STUDY PUBLICATIONS
Study PubMed ID
Study Publication DOI
Study Publication Author List
Study Publication Title
Study Publication Status
Study Publication Status Term Accession Number
Study Publication Status Term Source REF
STUDY FACTORS
Study Factor Name	genotype
Study Factor Type	genotype
Study Factor Type Term Accession Number	SO:0001027
Study Factor Type Term Source REF	SO
STUDY ASSAYS
Study Assay Measurement Type	transcription profiling assay
Study Assay Measurement Type Term Accession Number	OBI:0000424
Study Assay Measurement Type Term Source REF	OBI
Study Assay Technology Type	RNA sequencing
Study Assay Technology Type Term Accession Number	OBI:0001177
Study Assay Technology Type Term Source REF	OBI
Study Assay Technology Platform	""
Study Assay File Name	a_assay_Leung.txt
STUDY PROTOCOLS
Study Protocol Name	Fish maintenance and embryo collection	Genotyping	Micro-dissection of zebrafish retina	Total RNA extraction, characterization and amplification	RNA Sequencing and Analysis	Sequencing quality check and read alignment	Read counts, normalization, and differential gene expression
Study Protocol Type	animal care protocol	genotyping assay	microdissection 	total RNA extraction	RNA sequencing	sequence alignment	differential expression analysis data transformation
Study Protocol Type Term Accession Number	OBI:0000715	OBI:0000435	ERO:0001181	OBI:0000855	OBI:0001177	BAO:0002231	OBI:0000650
Study Protocol Type Term Source REF	OBI	OBI	ERO	OBI	OBI	BAO	OBI
Study Protocol Description							
Study Protocol URI	""	""	""	""	""	""	""
Study Protocol Version							
Study Protocol Parameters Name	""	""	""	""	instrument; manufacturer	""	""
Study Protocol Parameters Name Term Accession Number	""	""	""	""	""	""	""
Study Protocol Parameters Name Term Source REF	""	""	""	""	""	""	""
Study Protocol Components Name	""	""	""	""	""	""	""
Study Protocol Components Type	""	""	""	""	""	""	""
Study Protocol Components Type Term Accession Number	""	""	""	""	""	""	""
Study Protocol Components Type Term Source REF	""	""	""	""	""	""	""
STUDY CONTACTS
Study Person Last Name	Zhang	Zhang	Zhang	Pang	Leung	Zhang	Zhong
Study Person First Name	Liyun	Xinlian	Gaonan	Chi Pui	Yuk Fai	Mingzhi	Wenxuan
Study Person Mid Initials							
Study Person Email	""	""	""	""	yfleung@purdue.edu	zmz@jsiec.org	wenxuan@uga.edu
Study Person Phone							
Study Person Fax							
Study Person Address							
Study Person Affiliation	Department of Biological Sciences, Purdue University, 915 W. State Street, West Lafayette, IN 47907, USA	Department of Statistics, University of Georgia, 101 Cedar St, Athens, GA 30602, USA	Department of Biological Sciences, Purdue University, 915 W. State Street, West Lafayette, IN 47907, USA	Department of Ophthalmology and Visual Sciences, Chinese University of Hong Kong, Hong Kong	Department of Biological Sciences, Purdue University, 915 W. State Street, West Lafayette, IN 47907, USA	Joint Shantou International Eye Center, Shantou University & the Chinese University of Hong Kong, Shantou 515041, China	Department of Statistics, University of Georgia, 101 Cedar St, Athens, GA 30602, USA
Study Person Roles							
Study Person Roles Term Accession Number							
Study Person Roles Term Source REF							
Comment[Study Person ORCID]							
Comment[Funder]							
Comment[FundRef ID]							
Comment[Funder Term Source REF]							
Comment[Grant Identifier]							
