# Supplementary material for: Expression profiling of the retina of pde6c, a zebrafish model of retinal degeneration
Source: Sci Data. 2017 Dec 12;4:170182. doi: 10.1038/sdata.2017.182 (PMC5726315; doi:10.1038/sdata.2017.182)
Supplement: Supplementary file 1 [file sdata2017182-isa1.zip › s_study_Leung.txt]

Source Name	Characteristics[organism]	Term Source REF	Term Accession Number	Characteristics[organism part]	Term Source REF	Term Accession Number	Characteristics[development stage]	Term Source REF	Term Accession Number	Protocol REF	Protocol REF	Protocol REF	Protocol REF	Sample Name	Material Type	Term Source REF	Term Accession Number	Factor Value[genotype]
Zebrafish International Resource Center_pde6c mutant line	Danio rerio	NCBITAXON	NCBITaxon:7955	retina	UBERON	UBERON:0000966	embryo stage	UBERON	UBERON:0000068	Fish maintenance and embryo collection	Genotyping	Micro-dissection of zebrafish retina	Total RNA extraction, characterization and amplification	SAMN07358651	total RNA	EFO	EFO:0004964	wildtype
Zebrafish International Resource Center_pde6c mutant line	Danio rerio	NCBITAXON	NCBITaxon:7955	retina	UBERON	UBERON:0000966	embryo stage	UBERON	UBERON:0000068	Fish maintenance and embryo collection	Genotyping	Micro-dissection of zebrafish retina	Total RNA extraction, characterization and amplification	SAMN07358653	total RNA	EFO	EFO:0004964	wildtype
Zebrafish International Resource Center_pde6c mutant line	Danio rerio	NCBITAXON	NCBITaxon:7955	retina	UBERON	UBERON:0000966	embryo stage	UBERON	UBERON:0000068	Fish maintenance and embryo collection	Genotyping	Micro-dissection of zebrafish retina	Total RNA extraction, characterization and amplification	SAMN07358652	total RNA	EFO	EFO:0004964	wildtype
Zebrafish International Resource Center_pde6c mutant line	Danio rerio	NCBITAXON	NCBITaxon:7955	retina	UBERON	UBERON:0000966	embryo stage	UBERON	UBERON:0000068	Fish maintenance and embryo collection	Genotyping	Micro-dissection of zebrafish retina	Total RNA extraction, characterization and amplification	SAMN07358656	total RNA	EFO	EFO:0004964	pde6c mutant
Zebrafish International Resource Center_pde6c mutant line	Danio rerio	NCBITAXON	NCBITaxon:7955	retina	UBERON	UBERON:0000966	embryo stage	UBERON	UBERON:0000068	Fish maintenance and embryo collection	Genotyping	Micro-dissection of zebrafish retina	Total RNA extraction, characterization and amplification	SAMN07358655	total RNA	EFO	EFO:0004964	pde6c mutant
Zebrafish International Resource Center_pde6c mutant line	Danio rerio	NCBITAXON	NCBITaxon:7955	retina	UBERON	UBERON:0000966	embryo stage	UBERON	UBERON:0000068	Fish maintenance and embryo collection	Genotyping	Micro-dissection of zebrafish retina	Total RNA extraction, characterization and amplification	SAMN07358654	total RNA	EFO	EFO:0004964	pde6c mutant
