# Supplementary material for: Expression profiling of the retina of pde6c, a zebrafish model of retinal degeneration
Source: Sci Data. 2017 Dec 12;4:170182. doi: 10.1038/sdata.2017.182 (PMC5726315; doi:10.1038/sdata.2017.182)
Supplement: Supplementary file 1 [file sdata2017182-isa1.zip › a_assay_Leung.txt]

Sample Name	Protocol REF	Parameter Value[instrument]	Parameter Value[manufacturer]	Assay Name	Raw Data File	Comment[Data Repository]	Comment[Data Record Accession]	Comment[Data Record URI]	Protocol REF	Derived Data File	Comment[Data Repository]	Comment[Data Record Accession]	Comment[Data Record URI]	Protocol REF	Derived Data File	Comment[Data Repository]	Comment[Data Record Accession]	Comment[Data Record URI]	Factor Value[genotype]
SAMN07358651	RNA Sequencing and Analysis	Illumina HiSeq 2000	ILLUMINA	SRR5833541	SRX3010467	NCBI Sequence Read Archive	SRP112616	https://www.ncbi.nlm.nih.gov/sra/?term=SRP112616	Sequencing quality check and read alignment	GSE101544_genes.fpkm_table_upload.txt.gz	Gene Expression Omnibus	GSE101544	https://www.ncbi.nlm.nih.gov/geo/query/acc.cgi?acc=GSE101544	Read counts, normalization, and differential gene expression	GSE101544_cts-wgtf-gene2-upload.txt.gz	Gene Expression Omnibus	GSE101544	https://www.ncbi.nlm.nih.gov/geo/query/acc.cgi?acc=GSE101544	wildtype
SAMN07358653	RNA Sequencing and Analysis	Illumina HiSeq 2000	ILLUMINA	SRR5833542	SRX3010468	NCBI Sequence Read Archive	SRP112616	https://www.ncbi.nlm.nih.gov/sra/?term=SRP112616	Sequencing quality check and read alignment	GSE101544_genes.fpkm_table_upload.txt.gz	Gene Expression Omnibus	GSE101544	https://www.ncbi.nlm.nih.gov/geo/query/acc.cgi?acc=GSE101544	Read counts, normalization, and differential gene expression	GSE101544_cts-wgtf-gene2-upload.txt.gz	Gene Expression Omnibus	GSE101544	https://www.ncbi.nlm.nih.gov/geo/query/acc.cgi?acc=GSE101544	wildtype
SAMN07358652	RNA Sequencing and Analysis	Illumina HiSeq 2000	ILLUMINA	SRR5833543	SRX3010469	NCBI Sequence Read Archive	SRP112616	https://www.ncbi.nlm.nih.gov/sra/?term=SRP112616	Sequencing quality check and read alignment	GSE101544_genes.fpkm_table_upload.txt.gz	Gene Expression Omnibus	GSE101544	https://www.ncbi.nlm.nih.gov/geo/query/acc.cgi?acc=GSE101544	Read counts, normalization, and differential gene expression	GSE101544_cts-wgtf-gene2-upload.txt.gz	Gene Expression Omnibus	GSE101544	https://www.ncbi.nlm.nih.gov/geo/query/acc.cgi?acc=GSE101544	wildtype
SAMN07358656	RNA Sequencing and Analysis	Illumina HiSeq 2000	ILLUMINA	SRR5833544	SRX3010470	NCBI Sequence Read Archive	SRP112616	https://www.ncbi.nlm.nih.gov/sra/?term=SRP112616	Sequencing quality check and read alignment	GSE101544_genes.fpkm_table_upload.txt.gz	Gene Expression Omnibus	GSE101544	https://www.ncbi.nlm.nih.gov/geo/query/acc.cgi?acc=GSE101544	Read counts, normalization, and differential gene expression	GSE101544_cts-wgtf-gene2-upload.txt.gz	Gene Expression Omnibus	GSE101544	https://www.ncbi.nlm.nih.gov/geo/query/acc.cgi?acc=GSE101544	pde6c mutant
SAMN07358655	RNA Sequencing and Analysis	Illumina HiSeq 2000	ILLUMINA	SRR5833545	SRX3010471	NCBI Sequence Read Archive	SRP112616	https://www.ncbi.nlm.nih.gov/sra/?term=SRP112616	Sequencing quality check and read alignment	GSE101544_genes.fpkm_table_upload.txt.gz	Gene Expression Omnibus	GSE101544	https://www.ncbi.nlm.nih.gov/geo/query/acc.cgi?acc=GSE101544	Read counts, normalization, and differential gene expression	GSE101544_cts-wgtf-gene2-upload.txt.gz	Gene Expression Omnibus	GSE101544	https://www.ncbi.nlm.nih.gov/geo/query/acc.cgi?acc=GSE101544	pde6c mutant
SAMN07358654	RNA Sequencing and Analysis	Illumina HiSeq 2000	ILLUMINA	SRR5833546	SRX3010472	NCBI Sequence Read Archive	SRP112616	https://www.ncbi.nlm.nih.gov/sra/?term=SRP112616	Sequencing quality check and read alignment	GSE101544_genes.fpkm_table_upload.txt.gz	Gene Expression Omnibus	GSE101544	https://www.ncbi.nlm.nih.gov/geo/query/acc.cgi?acc=GSE101544	Read counts, normalization, and differential gene expression	GSE101544_cts-wgtf-gene2-upload.txt.gz	Gene Expression Omnibus	GSE101544	https://www.ncbi.nlm.nih.gov/geo/query/acc.cgi?acc=GSE101544	pde6c mutant
